# Supplementary material for: The Protein L-Isoaspartyl (D-Aspartyl) Methyltransferase Regulates Glial-to-Mesenchymal Transition and Migration Induced by TGF-β1 in Human U-87 MG Glioma Cells
Source: Int J Mol Sci. 2022 May 19;23(10):5698. doi: 10.3390/ijms23105698 (PMC9146343; doi:10.3390/ijms23105698)
Supplement: Supplementary file 1 [file ijms-23-05698-s001.zip › PCR Data.xlsx]

## Sheet: Feuil1
Crude Data	PCR	IJMC 2022
U87-MG Cells						siRNA Treaments						Stable cell lines								Cell lines transfected by siRNA
PIMT	N				PIMT						PIMT								PIMT
TGF-β1		-	+			siCTL-	siCTL+	siPIMT-	siPIMT+			Mock -	Mock +	PIMT-	PIMT+	PIMTD83V-	PIMTD83V+			Mock -	Mock +	PIMT-	PIMT+	siCTLPIMT-	siCTLPIMT+	siPIMT	siPIMTPIMT+
	1	1.15341	0.94228		1	1.2071	0.96144	0.37502	0.48074		1	0.49546	0.86242	0.87005	1.21405	1.40912	0.97734		1	0.7332	0.72685	1.69478	1.68976	1.25352	1.35333	0.80474	0.63768
	2	0.89764	1.05581		2	1.10993	0.91428	0.29479	0.198555		2	0.41923	0.472	0.95951	0.63122	1.32247	1.24857		2	0.38551	0.39853	1.0897	1.02558	0.70477	1.05216	0.44695	0.47805
	3	1.06316	0.94833		3	1.20523	1.25433	0.32585	0.37946		3	0.41489	0.49745	0.95263	0.93966	2.03148	1.63334		3	0.74424	0.467	1.06745	1.44402			0.80824	0.64891
	4	1	0.74837		4	1.05572	0.9047	0.34386	0.34682		4	0.42731	0.45865	0.66883	0.65197	1.08561	0.89071		4	0.65226	0.59789	1.00051	1.26993	1.30977	1.01626	0.54161	0.68597
					5	0.96822	1.041	0.31435	0.46943		5	0.39718	0.38261	0.67718	0.64179	1	0.77604
											6	0.39998	0.46072	0.69252	0.76423	0.80401	1.02113
SLUG					SLUG						SLUG								SLUG
	1	0.45948	1		1	0.89894	1.45755	0.7904	0.9611		1	0.58369	0.82804	0.88046	1.50694	0.4819	0.70438		1	0.26402		0.74825	1.24768	0.63909	0.99842	0.4466	0.67876
	2	0.72917	0.85369		2	0.97578	1.58945	0.73329	1.11195		2	0.98756	1.55702		2.51946	0.70813	1.0428		2	0.55078	0.83879	0.90961	1.33181	0.92159
	3	0.59939	1.05581		3	0.88553	1.20667	0.75542	1.10322		3	0.51074	0.90209	1.05113		0.64113	0.83072		3	0.26495		0.73748	1.25714	0.6797	1.04988	0.52094	0.69464
	4	0.82405	1.03285		4	0.78259	1.041	0.50884	0.89057		4	0.41	0.63973	0.60507	1.05467	0.30202	0.53728		4	0.39263	0.61523		0.875	0.66102	1.07483	0.61228	0.78149
	5	0.76364	1.01705								5	0.71663	1.65811	1.1266	2.50824	0.6226	1.02113		5	0.51534	0.73784	0.80081		0.72644	1.01626		0.77333
SNAIL					SNAIL						SNAIL								SNAIL
	1	0.12205	0.69826		1	0.09468	0.37494	0.12691	1		1	0.18626	1.53428	0.23316	0.35727	0.51574	1.23139		1	0.24622	0.74408	0.09864	0.24049	0.09383	0.35145	0.34147	1.74606
	2	0.11742	1.05581		2	0.21602	0.58201	0.2385	1.24802		2	0.23797	1.52515	0.1672	0.38584	0.28176	1.30559		2	0.34726	1.18268	0.34115	0.98743	0.21604	1.06315	0.33058	2.15587
	3	0.11784	1.03285		3	0.09159	0.82511	0.23649	1.71555		3	0.15625	1.54509	0.10735	0.28607	0.39032	1		3	0.37101	2.14519	0.26465	1.40847	0.13485	0.72685	0.29829	1.85443
	4	0.10224	0.81877		4	0.06311	0.59927	0.12974	1.08524		4	0.09868	0.72138	0.04695	0.16132	0.21259	1.01655		4	0.22127	1.61347	0.24274	0.52912	0.22985	0.4849	0.35645	1.38177
											5	0.16603	1.16965	0.08967	0.3396	0.20235	1.02113
TWIST					TWIST						TWIST
	1	0.93586	0.73524		1	1.1346	0.59088	1.08489	0.69507		1	1.19212		1.03609	0.7622		0.84648
	2	0.94152	0.67024		2	1.31271	0.45635		0.44		2	1.56193	0.76939		1.19794	1.79419	1
	3	1	0.62704		3	1.08075	0.5402	1.26135	0.61278		3	1	0.65215	0.79799	0.40398	1.15763	0.60774
					4	0.81741	0.51646	1.02345	0.69892		4	0.89672	0.78144	0.90905	0.68938	1.00199	0.52463
											5	1.16157	0.67954	0.88963	0.64841	1.06881	0.79705
											6	1.65136	0.99609		0.6901	1.30328	0.8042
N-cadherin					N-cadherin						N-cadherin
	1	0.65233	1.77231		1	0.43962	0.8821	0.34125	1		1	0.46485	0.94598	0.408	1.01768	0.40263	1.14592
	2	0.53162	1.4304		2	0.38403	0.94711	0.30541	1.19911		2	0.44389	0.92713	0.82378	1.34034	0.73664	1
	3	0.49853	1.03648		3	0.58858	1.25052	0.4814	1.18441		3	0.76938	1.59867	0.74269	1.73107	0.79797	1.74736
					4	0.49266	1.14749	0.44193	1.31029		4	0.71136	1.55282	0.58552	1.48679	0.50189	1.02322
FIBRONECTIN					FIBRONECTIN						FIBRONECTIN
	1	0.29566	1		1	0.39832	0.60564	0.29448	1		1	0.60577	1.87762	0.67274	1.08642	0.87791	1.82432
	2	0.6059	1.12908		2	0.63611	1.41	0.58962	1.71555		2	0.2982	0.95529	0.36839	0.70255	0.49193	1
	3	0.33799	1.05581		3	0.50314	1.1863	0.47634	1.32732		3	0.35024	0.94925		0.67699	0.32644	1.06679
	4	0.49899	1.03285								4	0.48724	1.22442		0.80545	0.455	1.01405
	5	0.36145	0.74229								5	0.85538	2.07719	0.91819	1.40562	0.69759	1.96621
